# Supplementary material for: Interleukin-17A pathway target genes are upregulated in Equus caballus supporting limb laminitis
Source: PLoS One. 2020 Dec 10;15(12):e0232920. doi: 10.1371/journal.pone.0232920 (PMC7728170; doi:10.1371/journal.pone.0232920)
Supplement: S1 File — (XLSX) [file pone.0232920.s007.xlsx]

## Sheet: qPCR DEFB4B Primer Pair 1
Exported RQ Study Sample Summary and Well Information
Document Name: DEFB4B Primer Pair 1
Plate Type: ddCt Study
NOTE: NT is No Template Control
Last Modified: Wednesday	October 16	2019 11:41:13
Instrument Type: Applied Biosystems 7300 Real-Time PCR System
Comments:
SDS v1.4
Thermal Cycler Profile
Stage	Repetitions	Temperature	Time	Ramp Rate	Auto Increment
1	1	50.0 ¡C	02:00:00	100
2	1	95.0 ¡C	02:00:00	100
3	40	95.0 ¡C	00:15:00	100
		50.0 ¡C	01:00:00	100
		72.0 ¡C	00:45:00	100
4 (Dissociation)	1	95.0 ¡C	00:15:00	Auto
		60.0 ¡C	00:20:00	Auto
		95.0 ¡C	00:15:00	Auto
		60.0 ¡C	00:15:00	Auto
2700 Mode
Data Collection : Stage 3 Step 3
PCR Volume: 20 µL
Calibrator	1
Endogenous Control	RACK1
RQ Min/Max Calculation Type	Advanced
Confidence	0.95
Plate	Well ID	Well	Sample	Detector	Task	Ct	Ct Std Err	Avg Ct	Avg dCt	dCt Std Err	ddCt	RQ	RQ Min	RQ Max	Omit	Filtered	Threshold	Auto Ct	Baseline
Plate1	13	B1	1	RACK1	ENDO	26.684	0.098	27.592									0.360581	Manual	Manual
Plate1	14	B2	1	RACK1	ENDO	26.847	0.098	27.592									0.360581	Manual	Manual
Plate1	15	B3	1	RACK1	ENDO	27.022	0.098	27.592									0.360581	Manual	Manual
DevSamples.Plate1	1	A1	1	RACK1	ENDO	27.819	0.614	27.592									0.360581	Manual	Manual
DevSamples.Plate1	13	B1	1	RACK1	ENDO	29.046	0.614	27.592									0.360581	Manual	Manual
Plate7	1	A1	1	RACK1	ENDO	27.686	0.177	27.592									0.360581	Manual	Manual
Plate7	2	A2	1	RACK1	ENDO	28.04	0.177	27.592									0.360581	Manual	Manual
Plate2	19	B7	2	RACK1	ENDO	26.819	0.205	26.916									0.360581	Manual	Manual
Plate2	20	B8	2	RACK1	ENDO	26.444	0.205	26.916									0.360581	Manual	Manual
Plate2	21	B9	2	RACK1	ENDO	26.11	0.205	26.916									0.360581	Manual	Manual
DevSamples.Plate1	49	E1	2	RACK1	ENDO	27.735	0.133	26.916									0.360581	Manual	Manual
DevSamples.Plate1	61	F1	2	RACK1	ENDO	27.469	0.133	26.916									0.360581	Manual	Manual
Plate1	16	B4	3	RACK1	ENDO	27.779	0.222	27.497									0.360581	Manual	Manual
Plate1	17	B5	3	RACK1	ENDO	27.653	0.222	27.497									0.360581	Manual	Manual
Plate1	18	B6	3	RACK1	ENDO	27.06	0.222	27.497									0.360581	Manual	Manual
Plate3	13	B1	4	RACK1	ENDO	27.156	0.125	27.192									0.360581	Manual	Manual
Plate3	14	B2	4	RACK1	ENDO	27.346	0.125	27.192									0.360581	Manual	Manual
Plate3	15	B3	4	RACK1	ENDO	26.915	0.125	27.192									0.360581	Manual	Manual
Plate7	13	B1	4	RACK1	ENDO	27.371	0.101	27.192									0.360581	Manual	Manual
Plate7	14	B2	4	RACK1	ENDO	27.17	0.101	27.192									0.360581	Manual	Manual
Plate3	22	B10	5	RACK1	ENDO	28.103	0.115	28.293									0.360581	Manual	Manual
Plate3	23	B11	5	RACK1	ENDO	28.276	0.115	28.293									0.360581	Manual	Manual
Plate3	24	B12	5	RACK1	ENDO	28.499	0.115	28.293									0.360581	Manual	Manual
Plate4	13	B1	6	RACK1	ENDO	27.993	0.167	27.557									0.360581	Manual	Manual
Plate4	14	B2	6	RACK1	ENDO	28.206	0.167	27.557									0.360581	Manual	Manual
Plate4	15	B3	6	RACK1	ENDO	27.633	0.167	27.557									0.360581	Manual	Manual
Plate7	25	C1	6	RACK1	ENDO	27.025	0.049	27.557									0.360581	Manual	Manual
Plate7	26	C2	6	RACK1	ENDO	26.928	0.049	27.557									0.360581	Manual	Manual
Plate4	16	B4	7	RACK1	ENDO	27.381	0.187	27.478									0.360581	Manual	Manual
Plate4	17	B5	7	RACK1	ENDO	26.74	0.187	27.478									0.360581	Manual	Manual
Plate4	18	B6	7	RACK1	ENDO	27.136	0.187	27.478									0.360581	Manual	Manual
DevSamples.Plate2	1	A1	7	RACK1	ENDO	28.071	0.005	27.478									0.360581	Manual	Manual
DevSamples.Plate2	13	B1	7	RACK1	ENDO	28.061	0.005	27.478									0.360581	Manual	Manual
Plate2	13	B1	8	RACK1	ENDO	27.914	0.437	27.353									0.360581	Manual	Manual
Plate2	14	B2	8	RACK1	ENDO	27.587	0.437	27.353									0.360581	Manual	Manual
Plate2	15	B3	8	RACK1	ENDO	26.47	0.437	27.353									0.360581	Manual	Manual
DevSamples.Plate3	10	A10	8	RACK1	ENDO	27.171	0.226	27.353									0.360581	Manual	Manual
DevSamples.Plate3	85	H1	8	RACK1	ENDO	27.623	0.226	27.353									0.360581	Manual	Manual
Plate1	20	B8	26	RACK1	ENDO	26.719	0.052	26.681									0.360581	Manual	Manual
Plate1	21	B9	26	RACK1	ENDO	26.578	0.052	26.681									0.360581	Manual	Manual
Plate1	19	B7	26	RACK1	ENDO	26.748	0.052	26.681									0.360581	Manual	Manual
Plate2	16	B4	27	RACK1	ENDO	27.107	0.174	27.454									0.360581	Manual	Manual
Plate2	17	B5	27	RACK1	ENDO	27.648	0.174	27.454									0.360581	Manual	Manual
Plate2	18	B6	27	RACK1	ENDO	27.605	0.174	27.454									0.360581	Manual	Manual
Plate3	19	B7	28	RACK1	ENDO	27.431	0.046	27.519									0.360581	Manual	Manual
Plate3	20	B8	28	RACK1	ENDO	27.588	0.046	27.519									0.360581	Manual	Manual
Plate3	21	B9	28	RACK1	ENDO	27.537	0.046	27.519									0.360581	Manual	Manual
Plate1	22	B10	29	RACK1	ENDO	26.13	0.212	26.114									0.360581	Manual	Manual
Plate1	23	B11	29	RACK1	ENDO	25.74	0.212	26.114									0.360581	Manual	Manual
Plate1	24	B12	29	RACK1	ENDO	26.473	0.212	26.114									0.360581	Manual	Manual
Plate4	19	B7	30	RACK1	ENDO	27.173	0.032	27.182									0.360581	Manual	Manual
Plate4	20	B8	30	RACK1	ENDO	27.133	0.032	27.182									0.360581	Manual	Manual
Plate4	21	B9	30	RACK1	ENDO	27.242	0.032	27.182									0.360581	Manual	Manual
Plate2	22	B10	31	RACK1	ENDO	28.117	0.083	28.208									0.360581	Manual	Manual
Plate2	23	B11	31	RACK1	ENDO	28.134	0.083	28.208									0.360581	Manual	Manual
Plate2	24	B12	31	RACK1	ENDO	28.373	0.083	28.208									0.360581	Manual	Manual
Plate3	16	B4	32	RACK1	ENDO	25.67	0.139	25.812									0.360581	Manual	Manual
Plate3	17	B5	32	RACK1	ENDO	25.674	0.139	25.812									0.360581	Manual	Manual
Plate3	18	B6	32	RACK1	ENDO	26.09	0.139	25.812									0.360581	Manual	Manual
DevSamples.Plate1	25	C1	11	RACK1	ENDO	27.009	0.577	27.586									0.360581	Manual	Manual
DevSamples.Plate1	37	D1	11	RACK1	ENDO	28.164	0.577	27.586									0.360581	Manual	Manual
DevSamples.Plate1	73	G1	12	RACK1	ENDO	26.197	0.738	26.935									0.360581	Manual	Manual
DevSamples.Plate1	85	H1	12	RACK1	ENDO	27.674	0.738	26.935									0.360581	Manual	Manual
DevSamples.Plate2	25	C1	13	RACK1	ENDO	27.637	0.162	27.799									0.360581	Manual	Manual
DevSamples.Plate2	37	D1	13	RACK1	ENDO	27.961	0.162	27.799									0.360581	Manual	Manual
DevSamples.Plate2	49	E1	14	RACK1	ENDO	27.918	0.085	27.833									0.360581	Manual	Manual
DevSamples.Plate2	61	F1	14	RACK1	ENDO	27.747	0.085	27.833									0.360581	Manual	Manual
DevSamples.Plate2	85	H1	15	RACK1	ENDO	27.744	0.093	27.651									0.360581	Manual	Manual
DevSamples.Plate2	73	G1	15	RACK1	ENDO	27.557	0.093	27.651									0.360581	Manual	Manual
DevSamples.Plate3	1	A1	16	RACK1	ENDO	28.561	0.062	28.624									0.360581	Manual	Manual
DevSamples.Plate3	13	B1	16	RACK1	ENDO	28.686	0.062	28.624									0.360581	Manual	Manual
DevSamples.Plate3	25	C1	17	RACK1	ENDO	28.732	0.312	27.898									0.360581	Manual	Manual
DevSamples.Plate3	37	D1	17	RACK1	ENDO	27.687	0.312	27.898									0.360581	Manual	Manual
DevSamples.Plate3	49	E1	17	RACK1	ENDO	27.972	0.312	27.898									0.360581	Manual	Manual
DevSamples.Plate3	61	F1	18	RACK1	ENDO	26.69	0.168	26.522									0.360581	Manual	Manual
DevSamples.Plate3	73	G1	18	RACK1	ENDO	26.354	0.168	26.522									0.360581	Manual	Manual
Plate7	31	C7	33	RACK1	ENDO	30.299	0.069	30.23									0.360581	Manual	Manual
Plate7	32	C8	33	RACK1	ENDO	30.161	0.069	30.23									0.360581	Manual	Manual
Plate7	44	D8	34	RACK1	ENDO	27.164		26.875									0.360581	Manual	Manual
Plate8	23	B11	34	RACK1	ENDO	26.586		26.875									0.360581	Manual	Manual
Plate7	55	E7	35	RACK1	ENDO	27.542	0.044	27.586									0.360581	Manual	Manual
Plate7	56	E8	35	RACK1	ENDO	27.629	0.044	27.586									0.360581	Manual	Manual
Plate7	79	G7	36	RACK1	ENDO	27.314	0.044	27.358									0.360581	Manual	Manual
Plate7	80	G8	36	RACK1	ENDO	27.403	0.044	27.358									0.360581	Manual	Manual
Plate8	59	E11	37	RACK1	ENDO	25.08	0.277	25.356									0.360581	Manual	Manual
Plate8	60	E12	37	RACK1	ENDO	25.633	0.277	25.356									0.360581	Manual	Manual
Plate 8	71	F11	19	RACK1	ENDO	27.28	0.036	27.316									0.360581	Manual	Manual
Plate 8	72	F12	19	RACK1	ENDO	27.351	0.036	27.316									0.360581	Manual	Manual
Plate 8	83	G11	20	RACK1	ENDO	27.798	0.286	27.511									0.360581	Manual	Manual
Plate 8	84	G12	20	RACK1	ENDO	27.225	0.286	27.511									0.360581	Manual	Manual
Plate 8	95	H11	21	RACK1	ENDO	26.974	0.165	27.139									0.360581	Manual	Manual
Plate 8	96	H12	21	RACK1	ENDO	27.304	0.165	27.139									0.360581	Manual	Manual
Plate 9	11	A11	22	RACK1	ENDO	26.444	0.137	26.581									0.360581	Manual	Manual
Plate 9	12	A12	22	RACK1	ENDO	26.718	0.137	26.581									0.360581	Manual	Manual
Plate 9	23	B11	23	RACK1	ENDO	28.776	0.166	28.61									0.360581	Manual	Manual
Plate 9	24	B12	23	RACK1	ENDO	28.443	0.166	28.61									0.360581	Manual	Manual
Plate 9	35	C11	24	RACK1	ENDO	28.732	0.302	29.034									0.360581	Manual	Manual
Plate 9	36	C12	24	RACK1	ENDO	29.337	0.302	29.034									0.360581	Manual	Manual
Plate 9	47	D11	25	RACK1	ENDO	29.633	0.076	29.558									0.360581	Manual	Manual
Plate 9	48	D12	25	RACK1	ENDO	29.482	0.076	29.558									0.360581	Manual	Manual
Plate4	22	B10	NT	RACK1	ENDO	37.015		37.015									0.360581	Manual	Manual
Plate4	23	B11	NT	RACK1	ENDO	Undet.		37.015									0.360581	Manual	Manual
Plate4	24	B12	NT	RACK1	ENDO	Undet.		37.015									0.360581	Manual	Manual
DevSamples.Plate1	10	A10	NT	RACK1	ENDO	Undet.		37.015									0.360581	Manual	Manual
DevSamples.Plate1	23	B11	NT	RACK1	ENDO	Undet.		37.015									0.360581	Manual	Manual
Plate1	73	G1	1	betaDefen	Target	35.341	0.031	35.428	8.031	0.218	0	1	0.678	1.476			0.403518	Manual	Manual
Plate1	74	G2	1	betaDefen	Target	35.343	0.031	35.428	8.031	0.218	0	1	0.678	1.476			0.403518	Manual	Manual
Plate1	75	G3	1	betaDefen	Target	35.25	0.031	35.428	8.031	0.218	0	1	0.678	1.476			0.403518	Manual	Manual
DevSamples.Plate1	7	A7	1	betaDefen	Target	35.502	0.102	35.428	8.031	0.218	0	1	0.678	1.476			0.403518	Manual	Manual
DevSamples.Plate1	19	B7	1	betaDefen	Target	35.706	0.102	35.428	8.031	0.218	0	1	0.678	1.476			0.403518	Manual	Manual
Plate2	79	G7	2	betaDefen	Target	35.802	0.193	35.934	9.083	0.196	1.052	0.482	0.34	0.684			0.403518	Manual	Manual
Plate2	80	G8	2	betaDefen	Target	36.22	0.193	35.934	9.083	0.196	1.052	0.482	0.34	0.684			0.403518	Manual	Manual
Plate2	81	G9	2	betaDefen	Target	35.561	0.193	35.934	9.083	0.196	1.052	0.482	0.34	0.684			0.403518	Manual	Manual
DevSamples.Plate1	55	E7	2	betaDefen	Target	35.936	0.107	35.934	9.083	0.196	1.052	0.482	0.34	0.684			0.403518	Manual	Manual
DevSamples.Plate1	67	F7	2	betaDefen	Target	36.151	0.107	35.934	9.083	0.196	1.052	0.482	0.34	0.684			0.403518	Manual	Manual
Plate1	76	G4	3	betaDefen	Target	37.134	0.554	37.628	10.131	0.597	2.1	0.233	0.074	0.736			0.403518	Manual	Manual
Plate1	77	G5	3	betaDefen	Target	37.015	0.554	37.628	10.131	0.597	2.1	0.233	0.074	0.736			0.403518	Manual	Manual
Plate1	78	G6	3	betaDefen	Target	38.735	0.554	37.628	10.131	0.597	2.1	0.233	0.074	0.736			0.403518	Manual	Manual
Plate3	73	G1	4	betaDefen	Target	36.561	0.306	36.834	9.695	0.331	1.665	0.315	0.167	0.596			0.403518	Manual	Manual
Plate3	74	G2	4	betaDefen	Target	36.497	0.306	36.834	9.695	0.331	1.665	0.315	0.167	0.596			0.403518	Manual	Manual
Plate3	75	G3	4	betaDefen	Target	37.445	0.306	36.834	9.695	0.331	1.665	0.315	0.167	0.596			0.403518	Manual	Manual
Plate3	82	G10	5	betaDefen	Target	35.371	0.246	35.782	7.489	0.271	-0.542	1.456	0.864	2.455			0.403518	Manual	Manual
Plate3	83	G11	5	betaDefen	Target	36.222	0.246	35.782	7.489	0.271	-0.542	1.456	0.864	2.455			0.403518	Manual	Manual
Plate3	84	G12	5	betaDefen	Target	35.752	0.246	35.782	7.489	0.271	-0.542	1.456	0.864	2.455			0.403518	Manual	Manual
Plate4	73	G1	6	betaDefen	Target	34.312	1.19	35.36	7.416	1.202	-0.615	1.531	0.152	15.46			0.403518	Manual	Manual
Plate4	74	G2	6	betaDefen	Target	34.034	1.19	35.36	7.416	1.202	-0.615	1.531	0.152	15.46			0.403518	Manual	Manual
Plate4	75	G3	6	betaDefen	Target	37.734	1.19	35.36	7.416	1.202	-0.615	1.531	0.152	15.46			0.403518	Manual	Manual
Plate4	76	G4	7	betaDefen	Target	35.596	0.459	35.997	8.62	0.332	0.59	0.665	0.368	1.2			0.403518	Manual	Manual
Plate4	77	G5	7	betaDefen	Target	35.926	0.459	35.997	8.62	0.332	0.59	0.665	0.368	1.2			0.403518	Manual	Manual
Plate4	78	G6	7	betaDefen	Target	37.109	0.459	35.997	8.62	0.332	0.59	0.665	0.368	1.2			0.403518	Manual	Manual
DevSamples.Plate2	7	A7	7	betaDefen	Target	35.597	0.081	35.997	8.62	0.332	0.59	0.665	0.368	1.2			0.403518	Manual	Manual
DevSamples.Plate2	19	B7	7	betaDefen	Target	35.759	0.081	35.997	8.62	0.332	0.59	0.665	0.368	1.2			0.403518	Manual	Manual
Plate2	73	G1	8	betaDefen	Target	36.368	0.092	36.441	9.05	0.317	1.019	0.493	0.281	0.868			0.403518	Manual	Manual
Plate2	74	G2	8	betaDefen	Target	36.072	0.092	36.441	9.05	0.317	1.019	0.493	0.281	0.868			0.403518	Manual	Manual
Plate2	75	G3	8	betaDefen	Target	36.114	0.092	36.441	9.05	0.317	1.019	0.493	0.281	0.868			0.403518	Manual	Manual
DevSamples.Plate3	91	H7	8	betaDefen	Target	36.591	0.233	36.441	9.05	0.317	1.019	0.493	0.281	0.868			0.403518	Manual	Manual
Plate1	79	G7	26	betaDefen	Target	30.765	0.04	30.769	4.088	0.066	-3.943	15.383	13.554	17.458			0.403518	Manual	Manual
Plate1	80	G8	26	betaDefen	Target	30.84	0.04	30.769	4.088	0.066	-3.943	15.383	13.554	17.458			0.403518	Manual	Manual
Plate1	81	G9	26	betaDefen	Target	30.703	0.04	30.769	4.088	0.066	-3.943	15.383	13.554	17.458			0.403518	Manual	Manual
Plate2	76	G4	27	betaDefen	Target	30.12	0.068	30.255	2.801	0.186	-5.23	37.526	26.21	53.728			0.403518	Manual	Manual
Plate2	77	G5	27	betaDefen	Target	30.301	0.068	30.255	2.801	0.186	-5.23	37.526	26.21	53.728			0.403518	Manual	Manual
Plate2	78	G6	27	betaDefen	Target	30.342	0.068	30.255	2.801	0.186	-5.23	37.526	26.21	53.728			0.403518	Manual	Manual
Plate3	79	G7	28	betaDefen	Target	32.11	0.383	31.346	3.827	0.386	-4.204	18.431	8.771	38.731			0.403518	Manual	Manual
Plate3	80	G8	28	betaDefen	Target	31.007	0.383	31.346	3.827	0.386	-4.204	18.431	8.771	38.731			0.403518	Manual	Manual
Plate3	81	G9	28	betaDefen	Target	30.919	0.383	31.346	3.827	0.386	-4.204	18.431	8.771	38.731			0.403518	Manual	Manual
Plate1	82	G10	29	betaDefen	Target	27.375	0.033	27.398	1.284	0.214	-6.747	107.404	71.128	162.18			0.403518	Manual	Manual
Plate1	83	G11	29	betaDefen	Target	27.463	0.033	27.398	1.284	0.214	-6.747	107.404	71.128	162.18			0.403518	Manual	Manual
Plate1	84	G12	29	betaDefen	Target	27.356	0.033	27.398	1.284	0.214	-6.747	107.404	71.128	162.18			0.403518	Manual	Manual
Plate4	79	G7	30	betaDefen	Target	31.163	0.103	31.328	4.146	0.108	-3.885	14.773	12.009	18.173			0.403518	Manual	Manual
Plate4	80	G8	30	betaDefen	Target	31.305	0.103	31.328	4.146	0.108	-3.885	14.773	12.009	18.173			0.403518	Manual	Manual
Plate4	81	G9	30	betaDefen	Target	31.517	0.103	31.328	4.146	0.108	-3.885	14.773	12.009	18.173			0.403518	Manual	Manual
Plate2	82	G10	31	betaDefen	Target	30.255	0.05	30.23	2.022	0.097	-6.009	64.39	53.465	77.548			0.403518	Manual	Manual
Plate2	83	G11	31	betaDefen	Target	30.134	0.05	30.23	2.022	0.097	-6.009	64.39	53.465	77.548			0.403518	Manual	Manual
Plate2	84	G12	31	betaDefen	Target	30.302	0.05	30.23	2.022	0.097	-6.009	64.39	53.465	77.548			0.403518	Manual	Manual
Plate3	76	G4	32	betaDefen	Target	29.501	0.071	29.638	3.826	0.156	-4.205	18.437	13.644	24.916			0.403518	Manual	Manual
Plate3	77	G5	32	betaDefen	Target	29.672	0.071	29.638	3.826	0.156	-4.205	18.437	13.644	24.916			0.403518	Manual	Manual
Plate3	78	G6	32	betaDefen	Target	29.74	0.071	29.638	3.826	0.156	-4.205	18.437	13.644	24.916			0.403518	Manual	Manual
DevSamples.Plate1	43	D7	11	betaDefen	Target	34.03	0.204	33.826	6.24	0.612	-1.791	3.46	0.557	21.49			0.403518	Manual	Manual
DevSamples.Plate1	31	C7	11	betaDefen	Target	33.623	0.204	33.826	6.24	0.612	-1.791	3.46	0.557	21.49			0.403518	Manual	Manual
DevSamples.Plate1	91	H7	12	betaDefen	Target	34.408	0.033	34.374	7.439	0.739	-0.592	1.507	0.166	13.65			0.403518	Manual	Manual
DevSamples.Plate1	79	G7	12	betaDefen	Target	34.341	0.033	34.374	7.439	0.739	-0.592	1.507	0.166	13.65			0.403518	Manual	Manual
DevSamples.Plate2	31	C7	13	betaDefen	Target	32.283	0.191	32.473	4.674	0.25	-3.356	10.241	4.857	21.596			0.403518	Manual	Manual
DevSamples.Plate2	43	D7	13	betaDefen	Target	32.664	0.191	32.473	4.674	0.25	-3.356	10.241	4.857	21.596			0.403518	Manual	Manual
DevSamples.Plate2	55	E7	14	betaDefen	Target	33.51	0.019	33.491	5.658	0.088	-2.373	5.179	3.989	6.724			0.403518	Manual	Manual
DevSamples.Plate2	67	F7	14	betaDefen	Target	33.472	0.019	33.491	5.658	0.088	-2.373	5.179	3.989	6.724			0.403518	Manual	Manual
DevSamples.Plate2	79	G7	15	betaDefen	Target	32.38	0.044	32.423	4.772	0.103	-3.258	9.569	7.035	13.016			0.403518	Manual	Manual
DevSamples.Plate2	91	H7	15	betaDefen	Target	32.467	0.044	32.423	4.772	0.103	-3.258	9.569	7.035	13.016			0.403518	Manual	Manual
DevSamples.Plate3	7	A7	16	betaDefen	Target	34.202	0.084	34.286	5.662	0.104	-2.368	5.164	3.785	7.046			0.403518	Manual	Manual
DevSamples.Plate3	19	B7	16	betaDefen	Target	34.369	0.084	34.286	5.662	0.104	-2.368	5.164	3.785	7.046			0.403518	Manual	Manual
DevSamples.Plate3	31	C7	17	betaDefen	Target	34.528	0.147	34.804	6.674	0.345	-1.357	2.562	1.319	4.975			0.403518	Manual	Manual
DevSamples.Plate3	43	D7	17	betaDefen	Target	35.031	0.147	34.804	6.674	0.345	-1.357	2.562	1.319	4.975			0.403518	Manual	Manual
DevSamples.Plate3	55	E7	17	betaDefen	Target	34.853	0.147	34.804	6.674	0.345	-1.357	2.562	1.319	4.975			0.403518	Manual	Manual
DevSamples.Plate3	67	F7	18	betaDefen	Target	33.323	0.124	33.447	6.924	0.209	-1.106	2.153	1.156	4.011			0.403518	Manual	Manual
DevSamples.Plate3	79	G7	18	betaDefen	Target	33.57	0.124	33.447	6.924	0.209	-1.106	2.153	1.156	4.011			0.403518	Manual	Manual
Plate8	1	A1	33	betaDefen	Target	30.205	0.304	29.901	-0.329	0.394	7.702	207.93					0.403518	Manual	Manual
Plate8	2	A2	33	betaDefen	Target	29.597	0.304	29.901	-0.329	0.394	7.702	207.93					0.403518	Manual	Manual
Plate8	13	B1	34	betaDefen	Target	29.157	0.232	28.925	2.339	2.372	-5.692	51.687					0.403518	Manual	Manual
Plate 8	14	B2	34	betaDefen	Target	28.693	0.232	28.925	2.339	2.372	-5.692	51.687					0.403518	Manual	Manual
Plate 8	25	C1	35	betaDefen	Target	29.071	0.197	28.875	1.289	1.33	-6.742	107.04					0.403518	Manual	Manual
Plate 8	26	C2	35	betaDefen	Target	28.678	0.197	28.875	1.289	1.33	-6.742	107.04					0.403518	Manual	Manual
Plate 8	37	D1	36	betaDefen	Target	31.574	0.068	31.506	4.148	4.16	-3.883	14.75					0.403518	Manual	Manual
Plate 8	38	D2	36	betaDefen	Target	31.438	0.068	31.506	4.148	4.16	-3.883	14.75					0.403518	Manual	Manual
Plate 8	49	E1	37	betaDefen	Target	26.812	0.734	27.546	2.189	0.784	-5.841	57.337	5.53	594.488			0.403518	Manual	Manual
Plate 8	50	E2	37	betaDefen	Target	28.279	0.734	27.546	2.189	0.784	-5.841	57.337	5.53	594.488			0.403518	Manual	Manual
Plate 8	61	F1	19	betaDefen	Target	33.634	0.134	33.5	6.184	0.139	-1.847	3.597	2.376	5.445			0.403518	Manual	Manual
Plate 8	62	F2	19	betaDefen	Target	33.365	0.134	33.5	6.184	0.139	-1.847	3.597	2.376	5.445			0.403518	Manual	Manual
Plate 8	73	G1	20	betaDefen	Target	32.77	0.162	32.931	5.42	0.329	-2.611	6.108	2.291	16.286			0.403518	Manual	Manual
Plate 8	74	G2	20	betaDefen	Target	33.093	0.162	32.931	5.42	0.329	-2.611	6.108	2.291	16.286			0.403518	Manual	Manual
Plate 8	85	H1	21	betaDefen	Target	34.23	0.071	34.159	7.02	0.179	-1.01	2.015	1.18	3.439			0.403518	Manual	Manual
Plate 8	86	H2	21	betaDefen	Target	34.088	0.071	34.159	7.02	0.179	-1.01	2.015	1.18	3.439			0.403518	Manual	Manual
Plate 9	1	A1	22	betaDefen	Target	35.498	0.243	35.255	8.674	0.279	0.643	0.64	0.279	1.471			0.403518	Manual	Manual
Plate 9	2	A2	22	betaDefen	Target	35.012	0.243	35.255	8.674	0.279	0.643	0.64	0.279	1.471			0.403518	Manual	Manual
Plate 9	13	B1	23	betaDefen	Target	36.018	0.288	35.73	7.121	0.333	-0.91	1.879	0.697	5.067			0.403518	Manual	Manual
Plate 9	14	B2	23	betaDefen	Target	35.442	0.288	35.73	7.121	0.333	-0.91	1.879	0.697	5.067			0.403518	Manual	Manual
Plate 9	25	C1	24	betaDefen	Target	37.31	0.392	36.918	7.883	0.495	-0.148	1.108	0.253	4.855			0.403518	Manual	Manual
Plate 9	26	C2	24	betaDefen	Target	36.525	0.392	36.918	7.883	0.495	-0.148	1.108	0.253	4.855			0.403518	Manual	Manual
Plate 9	37	D1	25	betaDefen	Target	36.343	0.192	36.15	6.592	0.207	-1.438	2.71	1.463	5.019			0.403518	Manual	Manual
Plate 9	38	D2	25	betaDefen	Target	35.958	0.192	36.15	6.592	0.207	-1.438	2.71	1.463	5.019			0.403518	Manual	Manual
DevSamples.Plate1	82	G10	NT	betaDefen	Target	Undet.											0.403518	Manual	Manual
DevSamples.Plate1	95	H11	NT	betaDefen	Target	Undet.											0.403518	Manual	Manual
Plate4	82	G10	NT	betaDefen	Target	Undet.											0.403518	Manual	Manual
Plate4	82	G10	NT	betaDefen	Target	Undet.											0.403518	Manual	Manual
Plate4	83	G11	NT	betaDefen	Target	Undet.											0.403518	Manual	Manual
Plate4	83	G11	NT	betaDefen	Target	Undet.											0.403518	Manual	Manual
Plate4	84	G12	NT	betaDefen	Target	Undet.											0.403518	Manual	Manual
Plate4	84	G12	NT	betaDefen	Target	Undet.											0.403518	Manual	Manual

## Sheet: qPCr DEFB4B Primers 2 & S100A9
Exported RQ Study Sample Summary and Well Information
Document Name: Paper.BetaD.Repeat
Plate Type: ddCt Study
NOTES: NT is No Template Control, Sample 8 not used in analysis
Last Modified: Friday	October 18	2019 10:44:50
Instrument Type: Applied Biosystems 7300 Real-Time PCR System
Comments:
SDS v1.4
Thermal Cycler Profile
Stage	Repetitions	Temperature	Time	Ramp Rate	Auto Increment
1	1	50.0 °C	02:00:00	100
2	1	95.0 °C	02:00:00	100
3	40	95.0 °C	00:15:00	100
		52.0 °C	00:45:00	100
		72.0 °C	01:00:00	100
4 (Dissociation)	1	95.0 °C	00:15:00	Auto
		60.0 °C	00:20:00	Auto
		95.0 °C	00:15:00	Auto
		60.0 °C	00:15:00	Auto
2700 Mode
Data Collection : Stage 3 Step 3
PCR Volume: 20 µL
Calibrator	1
Endogenous Control	Rack1
RQ Min/Max Calculation Type	Advanced
Confidence	0.95
Plate	Well ID	Well	Sample	Detector	Task	Ct	Ct Std Err	Avg Ct	Avg dCt	dCt Std Err	ddCt	RQ	RQ Min	RQ Max	Omit	Filtered	Threshold	Auto Ct	Baseline
RepeatPlate1	1	A1	1	RACK1	ENDO	20.318	0.056	20.41									0.287928	Manual	Manual
RepeatPlate1	2	A2	1	RACK1	ENDO	20.399	0.056	20.41									0.287928	Manual	Manual
RepeatPlate1	3	A3	1	RACK1	ENDO	20.511	0.056	20.41									0.287928	Manual	Manual
RepeatPlate1	37	D1	2	RACK1	ENDO	20.838	0.204	20.433									0.287928	Manual	Manual
RepeatPlate1	38	D2	2	RACK1	ENDO	20.19	0.204	20.433									0.287928	Manual	Manual
RepeatPlate1	39	D3	2	RACK1	ENDO	20.272	0.204	20.433									0.287928	Manual	Manual
RepeatPlate1	4	A4	3	RACK1	ENDO	21.041	0.422	21.664									0.287928	Manual	Manual
RepeatPlate1	5	A5	3	RACK1	ENDO	22.086	0.422	21.664									0.287928	Manual	Manual
RepeatPlate1	6	A6	3	RACK1	ENDO	21.865	0.422	21.664									0.287928	Manual	Manual
RepeatPlate1	40	D4	4	RACK1	ENDO	20.753	0.165	20.681									0.287928	Manual	Manual
RepeatPlate1	41	D5	4	RACK1	ENDO	20.367	0.165	20.681									0.287928	Manual	Manual
RepeatPlate1	42	D6	4	RACK1	ENDO	20.923	0.165	20.681									0.287928	Manual	Manual
RepeatPlate2r	1	A1	5	RACK1	ENDO	21.889	0.176	22.125									0.287928	Manual	Manual
RepeatPlate2r	2	A2	5	RACK1	ENDO	22.468	0.176	22.125									0.287928	Manual	Manual
RepeatPlate2r	3	A3	5	RACK1	ENDO	22.017	0.176	22.125									0.287928	Manual	Manual
RepeatPlate2r	37	D1	6	RACK1	ENDO	20.914	0.104	20.971									0.287928	Manual	Manual
RepeatPlate2r	38	D2	6	RACK1	ENDO	20.828	0.104	20.971									0.287928	Manual	Manual
RepeatPlate2r	39	D3	6	RACK1	ENDO	21.173	0.104	20.971									0.287928	Manual	Manual
RepeatPlate2r	4	A4	7	RACK1	ENDO	20.254	0.045	20.342									0.287928	Manual	Manual
RepeatPlate2r	5	A5	7	RACK1	ENDO	20.4	0.045	20.342									0.287928	Manual	Manual
RepeatPlate2r	6	A6	7	RACK1	ENDO	20.371	0.045	20.342									0.287928	Manual	Manual
RepeatPlate2r	40	D4	8	RACK1	ENDO	Undet.		20.184									0.287928	Manual	Manual		SAMPLE NOT USED
RepeatPlate2r	41	D5	8	RACK1	ENDO	Undet.		20.184									0.287928	Manual	Manual
RepeatPlate2r	42	D6	8	RACK1	ENDO	20.184		20.184									0.287928	Manual	Manual
RepeatPlate1	7	A7	26	RACK1	ENDO	20.243	0.45	19.793									0.287928	Manual	Manual
RepeatPlate1	8	A8	26	RACK1	ENDO	19.343	0.45	19.793									0.287928	Manual	Manual
RepeatPlate1	9	A9	26	RACK1	ENDO	Undet.		19.793									0.287928	Manual	Manual
RepeatPlate1	43	D7	27	RACK1	ENDO	21.12	0.082	20.968									0.287928	Manual	Manual
RepeatPlate1	44	D8	27	RACK1	ENDO	20.946	0.082	20.968									0.287928	Manual	Manual
RepeatPlate1	45	D9	27	RACK1	ENDO	20.839	0.082	20.968									0.287928	Manual	Manual
RepeatPlate1	10	A10	28	RACK1	ENDO	21.168	0.048	21.264									0.287928	Manual	Manual
RepeatPlate1	11	A11	28	RACK1	ENDO	21.307	0.048	21.264									0.287928	Manual	Manual
RepeatPlate1	12	A12	28	RACK1	ENDO	21.316	0.048	21.264									0.287928	Manual	Manual
RepeatPlate1	46	D10	29	RACK1	ENDO	19.754	0.043	19.669									0.287928	Manual	Manual
RepeatPlate1	47	D11	29	RACK1	ENDO	19.639	0.043	19.669									0.287928	Manual	Manual
RepeatPlate1	48	D12	29	RACK1	ENDO	19.614	0.043	19.669									0.287928	Manual	Manual
RepeatPlate2r	7	A7	30	RACK1	ENDO	20.343	0.192	20.586									0.287928	Manual	Manual
RepeatPlate2r	8	A8	30	RACK1	ENDO	20.449	0.192	20.586									0.287928	Manual	Manual
RepeatPlate2r	9	A9	30	RACK1	ENDO	20.965	0.192	20.586									0.287928	Manual	Manual
RepeatPlate2r	43	D7	31	RACK1	ENDO	22.191	0.143	21.911									0.287928	Manual	Manual
RepeatPlate2r	44	D8	31	RACK1	ENDO	21.721	0.143	21.911									0.287928	Manual	Manual
RepeatPlate2r	45	D9	31	RACK1	ENDO	21.82	0.143	21.911									0.287928	Manual	Manual
RepeatPlate2r	10	A10	32	RACK1	ENDO	19.539	0.247	19.703									0.287928	Manual	Manual
RepeatPlate2r	11	A11	32	RACK1	ENDO	20.189	0.247	19.703									0.287928	Manual	Manual
RepeatPlate2r	46	D10	32	RACK1	ENDO	19.381	0.247	19.703									0.287928	Manual	Manual
RepeatPlate1	13	B1	1	betaDefen	Target	26.859	0.223	26.812	6.403	0.23	0	1	0.643	1.556			0.133979	Manual	Manual
RepeatPlate1	14	B2	1	betaDefen	Target	27.173	0.223	26.812	6.403	0.23	0	1	0.643	1.556			0.133979	Manual	Manual
RepeatPlate1	15	B3	1	betaDefen	Target	26.405	0.223	26.812	6.403	0.23	0	1	0.643	1.556			0.133979	Manual	Manual
RepeatPlate1	49	E1	2	betaDefen	Target	27.063	0.078	27.208	6.775	0.218	0.372	0.773	0.508	1.175			0.133979	Manual	Manual
RepeatPlate1	50	E2	2	betaDefen	Target	27.235	0.078	27.208	6.775	0.218	0.372	0.773	0.508	1.175			0.133979	Manual	Manual
RepeatPlate1	51	E3	2	betaDefen	Target	27.327	0.078	27.208	6.775	0.218	0.372	0.773	0.508	1.175			0.133979	Manual	Manual
RepeatPlate1	16	B4	3	betaDefen	Target	27.953	0.185	28.138	6.474	0.461	0.072	0.952	0.24	3.766			0.133979	Manual	Manual
RepeatPlate1	17	B5	3	betaDefen	Target	28.323	0.185	28.138	6.474	0.461	0.072	0.952	0.24	3.766			0.133979	Manual	Manual
RepeatPlate1	18	B6	3	betaDefen	Target	Undet.		28.138	6.474	0.461	0.072	0.952	0.24	3.766			0.133979	Manual	Manual
RepeatPlate1	52	E4	4	betaDefen	Target	28.057	0.228	28.227	7.546	0.281	1.144	0.453	0.263	0.778			0.133979	Manual	Manual
RepeatPlate1	53	E5	4	betaDefen	Target	27.946	0.228	28.227	7.546	0.281	1.144	0.453	0.263	0.778			0.133979	Manual	Manual
RepeatPlate1	54	E6	4	betaDefen	Target	28.679	0.228	28.227	7.546	0.281	1.144	0.453	0.263	0.778			0.133979	Manual	Manual
RepeatPlate2r	13	B1	5	betaDefen	Target	27.151	0.12	26.998	4.873	0.213	-1.53	2.888	1.917	4.349			0.133979	Manual	Manual
RepeatPlate2r	14	B2	5	betaDefen	Target	26.761	0.12	26.998	4.873	0.213	-1.53	2.888	1.917	4.349			0.133979	Manual	Manual
RepeatPlate2r	15	B3	5	betaDefen	Target	27.081	0.12	26.998	4.873	0.213	-1.53	2.888	1.917	4.349			0.133979	Manual	Manual
RepeatPlate2r	49	E1	6	betaDefen	Target	25.332	0.056	25.424	4.453	0.118	-1.95	3.865	3.081	4.848			0.133979	Manual	Manual
RepeatPlate2r	50	E2	6	betaDefen	Target	25.415	0.056	25.424	4.453	0.118	-1.95	3.865	3.081	4.848			0.133979	Manual	Manual
RepeatPlate2r	51	E3	6	betaDefen	Target	25.524	0.056	25.424	4.453	0.118	-1.95	3.865	3.081	4.848			0.133979	Manual	Manual
RepeatPlate2r	16	B4	7	betaDefen	Target	27.066	0.3	27.427	7.085	0.303	0.682	0.623	0.347	1.117			0.133979	Manual	Manual
RepeatPlate2r	17	B5	7	betaDefen	Target	28.023	0.3	27.427	7.085	0.303	0.682	0.623	0.347	1.117			0.133979	Manual	Manual
RepeatPlate2r	18	B6	7	betaDefen	Target	27.191	0.3	27.427	7.085	0.303	0.682	0.623	0.347	1.117			0.133979	Manual	Manual
RepeatPlate2r	52	E4	8	betaDefen	Target	35.17	3.692	31.477	11.294		4.891	0.034	0	0			0.133979	Manual	Manual		SAMPLE NOT USED
RepeatPlate2r	53	E5	8	betaDefen	Target	Undet.		31.477	11.294		4.891	0.034	0	0			0.133979	Manual	Manual
RepeatPlate2r	54	E6	8	betaDefen	Target	27.785	3.692	31.477	11.294		4.891	0.034	0	0			0.133979	Manual	Manual
RepeatPlate1	19	B7	26	betaDefen	Target	22.429	0.55	21.879	2.086	0.711	-4.317	19.931	2.392	166.059			0.133979	Manual	Manual
RepeatPlate1	20	B8	26	betaDefen	Target	21.329	0.55	21.879	2.086	0.711	-4.317	19.931	2.392	166.059			0.133979	Manual	Manual
RepeatPlate1	21	B9	26	betaDefen	Target	Undet.		21.879	2.086	0.711	-4.317	19.931	2.392	166.059			0.133979	Manual	Manual
RepeatPlate1	55	E7	27	betaDefen	Target	22.032	0.102	22.214	1.246	0.131	-5.157	35.678	27.713	45.933			0.133979	Manual	Manual
RepeatPlate1	56	E8	27	betaDefen	Target	22.225	0.102	22.214	1.246	0.131	-5.157	35.678	27.713	45.933			0.133979	Manual	Manual
RepeatPlate1	57	E9	27	betaDefen	Target	22.386	0.102	22.214	1.246	0.131	-5.157	35.678	27.713	45.933			0.133979	Manual	Manual
RepeatPlate1	22	B10	28	betaDefen	Target	22.327	0.137	22.592	1.329	0.145	-5.074	33.691	25.5	44.514			0.133979	Manual	Manual
RepeatPlate1	23	B11	28	betaDefen	Target	22.67	0.137	22.592	1.329	0.145	-5.074	33.691	25.5	44.514			0.133979	Manual	Manual
RepeatPlate1	24	B12	28	betaDefen	Target	22.781	0.137	22.592	1.329	0.145	-5.074	33.691	25.5	44.514			0.133979	Manual	Manual
RepeatPlate1	58	E10	29	betaDefen	Target	19.452	0.037	19.503	-0.166	0.057	-6.569	94.927	85.1	105.889			0.133979	Manual	Manual
RepeatPlate1	59	E11	29	betaDefen	Target	19.482	0.037	19.503	-0.166	0.057	-6.569	94.927	85.1	105.889			0.133979	Manual	Manual
RepeatPlate1	60	E12	29	betaDefen	Target	19.575	0.037	19.503	-0.166	0.057	-6.569	94.927	85.1	105.889			0.133979	Manual	Manual
RepeatPlate2r	19	B7	30	betaDefen	Target	23.276	0.114	23.05	2.464	0.223	-3.939	15.339	9.977	23.581			0.133979	Manual	Manual
RepeatPlate2r	20	B8	30	betaDefen	Target	22.913	0.114	23.05	2.464	0.223	-3.939	15.339	9.977	23.581			0.133979	Manual	Manual
RepeatPlate2r	21	B9	30	betaDefen	Target	22.96	0.114	23.05	2.464	0.223	-3.939	15.339	9.977	23.581			0.133979	Manual	Manual
RepeatPlate2r	55	E7	31	betaDefen	Target	21.643	0.011	21.654	-0.256	0.143	-6.659	101.077	73.688	138.648			0.133979	Manual	Manual
RepeatPlate2r	56	E8	31	betaDefen	Target	21.665	0.011	21.654	-0.256	0.143	-6.659	101.077	73.688	138.648			0.133979	Manual	Manual
RepeatPlate2r	57	E9	31	betaDefen	Target	23.13	0.011	21.654	-0.256	0.143	-6.659	101.077	73.688	138.648		Outlier	0.133979	Manual	Manual
RepeatPlate2r	58	E10	32	betaDefen	Target	21.47	0.026	21.49	1.787	0.249	-4.616	24.521	15.199	39.56			0.133979	Manual	Manual
RepeatPlate2r	22	B10	32	betaDefen	Target	21.54	0.026	21.49	1.787	0.249	-4.616	24.521	15.199	39.56			0.133979	Manual	Manual
RepeatPlate2r	23	B11	32	betaDefen	Target	21.458	0.026	21.49	1.787	0.249	-4.616	24.521	15.199	39.56			0.133979	Manual	Manual
RepeatPlate1	25	C1	1	S100A9	Target	36.047	0.155	36.264	15.854	0.165	0	1	0.728	1.373			0.222283	Manual	Manual
RepeatPlate1	26	C2	1	S100A9	Target	36.179	0.155	36.264	15.854	0.165	0	1	0.728	1.373			0.222283	Manual	Manual
RepeatPlate1	27	C3	1	S100A9	Target	36.564	0.155	36.264	15.854	0.165	0	1	0.728	1.373			0.222283	Manual	Manual
RepeatPlate1	61	F1	2	S100A9	Target	35.443	0.391	35.809	15.375	0.441	-0.479	1.393	0.597	3.255			0.222283	Manual	Manual
RepeatPlate1	62	F2	2	S100A9	Target	35.393	0.391	35.809	15.375	0.441	-0.479	1.393	0.597	3.255			0.222283	Manual	Manual
RepeatPlate1	63	F3	2	S100A9	Target	36.59	0.391	35.809	15.375	0.441	-0.479	1.393	0.597	3.255			0.222283	Manual	Manual
RepeatPlate1	28	C4	3	S100A9	Target	34.461	0.64	35.101	13.438	0.767	-2.416	5.339	0.542	52.537			0.222283	Manual	Manual
RepeatPlate1	29	C5	3	S100A9	Target	35.741	0.64	35.101	13.438	0.767	-2.416	5.339	0.542	52.537			0.222283	Manual	Manual
RepeatPlate1	30	C6	3	S100A9	Target	Undet.		35.101	13.438	0.767	-2.416	5.339	0.542	52.537			0.222283	Manual	Manual
RepeatPlate1	64	F4	4	S100A9	Target	35.292	0.514	36.246	15.565	0.54	-0.289	1.222	0.432	3.454			0.222283	Manual	Manual
RepeatPlate1	65	F5	4	S100A9	Target	36.391	0.514	36.246	15.565	0.54	-0.289	1.222	0.432	3.454			0.222283	Manual	Manual
RepeatPlate1	66	F6	4	S100A9	Target	37.055	0.514	36.246	15.565	0.54	-0.289	1.222	0.432	3.454			0.222283	Manual	Manual
RepeatPlate2r	25	C1	5	S100A9	Target	36.903	0.718	38.107	15.982	0.739	0.128	0.915	0.221	3.796			0.222283	Manual	Manual
RepeatPlate2r	26	C2	5	S100A9	Target	38.03	0.718	38.107	15.982	0.739	0.128	0.915	0.221	3.796			0.222283	Manual	Manual
RepeatPlate2r	27	C3	5	S100A9	Target	39.387	0.718	38.107	15.982	0.739	0.128	0.915	0.221	3.796			0.222283	Manual	Manual
RepeatPlate2r	61	F1	6	S100A9	Target	35.936	0.263	36.111	15.14	0.283	-0.714	1.64	0.952	2.827			0.222283	Manual	Manual
RepeatPlate2r	62	F2	6	S100A9	Target	35.769	0.263	36.111	15.14	0.283	-0.714	1.64	0.952	2.827			0.222283	Manual	Manual
RepeatPlate2r	63	F3	6	S100A9	Target	36.629	0.263	36.111	15.14	0.283	-0.714	1.64	0.952	2.827			0.222283	Manual	Manual
RepeatPlate2r	28	C4	7	S100A9	Target	34.187	0.538	35.027	14.686	0.54	-1.168	2.247	0.795	6.354			0.222283	Manual	Manual
RepeatPlate2r	29	C5	7	S100A9	Target	34.865	0.538	35.027	14.686	0.54	-1.168	2.247	0.795	6.354			0.222283	Manual	Manual
RepeatPlate2r	30	C6	7	S100A9	Target	36.03	0.538	35.027	14.686	0.54	-1.168	2.247	0.795	6.354			0.222283	Manual	Manual
RepeatPlate2r	64	F4	8	S100A9	Target	Undet.		36.073	15.889		0.035	0.976	0	0			0.222283	Manual	Manual		SAMPLE NOT USED
RepeatPlate2r	65	F5	8	S100A9	Target	35.078	0.996	36.073	15.889		0.035	0.976	0	0			0.222283	Manual	Manual
RepeatPlate2r	66	F6	8	S100A9	Target	37.069	0.996	36.073	15.889		0.035	0.976	0	0			0.222283	Manual	Manual
RepeatPlate1	31	C7	26	S100A9	Target	31.602	0.033	31.669	11.876	0.452	-3.978	15.761	5.821	42.674			0.222283	Manual	Manual
RepeatPlate1	32	C8	26	S100A9	Target	31.701	0.033	31.669	11.876	0.452	-3.978	15.761	5.821	42.674			0.222283	Manual	Manual
RepeatPlate1	33	C9	26	S100A9	Target	31.703	0.033	31.669	11.876	0.452	-3.978	15.761	5.821	42.674			0.222283	Manual	Manual
RepeatPlate1	67	F7	27	S100A9	Target	32.003	0.765	32.588	11.619	0.769	-4.235	18.827	4.287	82.694			0.222283	Manual	Manual
RepeatPlate1	68	F8	27	S100A9	Target	34.104	0.765	32.588	11.619	0.769	-4.235	18.827	4.287	82.694			0.222283	Manual	Manual
RepeatPlate1	69	F9	27	S100A9	Target	31.656	0.765	32.588	11.619	0.769	-4.235	18.827	4.287	82.694			0.222283	Manual	Manual
RepeatPlate1	34	C10	28	S100A9	Target	32.834	0.078	32.985	11.721	0.092	-4.133	17.543	14.709	20.923			0.222283	Manual	Manual
RepeatPlate1	35	C11	28	S100A9	Target	33.094	0.078	32.985	11.721	0.092	-4.133	17.543	14.709	20.923			0.222283	Manual	Manual
RepeatPlate1	36	C12	28	S100A9	Target	33.028	0.078	32.985	11.721	0.092	-4.133	17.543	14.709	20.923			0.222283	Manual	Manual
RepeatPlate1	70	F10	29	S100A9	Target	26.664	0.089	26.794	7.126	0.098	-8.728	424.15	350.944	512.626			0.222283	Manual	Manual
RepeatPlate1	71	F11	29	S100A9	Target	26.755	0.089	26.794	7.126	0.098	-8.728	424.15	350.944	512.626			0.222283	Manual	Manual
RepeatPlate1	72	F12	29	S100A9	Target	26.963	0.089	26.794	7.126	0.098	-8.728	424.15	350.944	512.626			0.222283	Manual	Manual
RepeatPlate2r	31	C7	30	S100A9	Target	31.389	0.151	31.14	10.554	0.245	-5.3	39.394	24.602	63.08			0.222283	Manual	Manual
RepeatPlate2r	32	C8	30	S100A9	Target	30.867	0.151	31.14	10.554	0.245	-5.3	39.394	24.602	63.08			0.222283	Manual	Manual
RepeatPlate2r	33	C9	30	S100A9	Target	31.163	0.151	31.14	10.554	0.245	-5.3	39.394	24.602	63.08			0.222283	Manual	Manual
RepeatPlate2r	67	F7	31	S100A9	Target	31.105	0.463	31.921	10.011	0.484	-5.843	57.415	22.616	145.757			0.222283	Manual	Manual
RepeatPlate2r	68	F8	31	S100A9	Target	32.706	0.463	31.921	10.011	0.484	-5.843	57.415	22.616	145.757			0.222283	Manual	Manual
RepeatPlate2r	69	F9	31	S100A9	Target	31.953	0.463	31.921	10.011	0.484	-5.843	57.415	22.616	145.757			0.222283	Manual	Manual
RepeatPlate2r	34	C10	32	S100A9	Target	30.031	0.055	30.102	10.399	0.253	-5.455	43.864	26.945	71.407			0.222283	Manual	Manual
RepeatPlate2r	35	C11	32	S100A9	Target	30.21	0.055	30.102	10.399	0.253	-5.455	43.864	26.945	71.407			0.222283	Manual	Manual
RepeatPlate2r	70	F10	32	S100A9	Target	30.065	0.055	30.102	10.399	0.253	-5.455	43.864	26.945	71.407			0.222283	Manual	Manual
RepeatPlate2r	47	D11	NT	RACK1	ENDO	Undet.											0.287928	Manual	Manual
RepeatPlate2r	59	E11	NT	betaDefen	Target	Undet.											0.133979	Manual	Manual
RepeatPlate2r	71	F11	NT	S100A9	Target	Undet.											0.222283	Manual	Manual
Repeat for Developmental Samples
Plate	Well ID	Well	Sample	Detector	Task	Ct	Ct Std Err	Avg Ct	Avg dCt	dCt Std Err	ddCt	RQ	RQ Min	RQ Max	Omit	Filtered	Threshold	Auto Ct	Baseline
Dev.RepeatBetaD.Plate1b	13	B1	1	RACK1	ENDO	27.078	0.028	27.106									0.308035	Manual	Manual
Dev.RepeatBetaD.Plate1b	25	C1	1	RACK1	ENDO	27.133	0.028	27.106									0.308035	Manual	Manual
Dev.RepeatBetaD.Plate1b	14	B2	2	RACK1	ENDO	26.505	0.131	26.636									0.308035	Manual	Manual
Dev.RepeatBetaD.Plate1b	26	C2	2	RACK1	ENDO	26.767	0.131	26.636									0.308035	Manual	Manual
Dev.RepeatBetaD.Plate1b	15	B3	7	RACK1	ENDO	26.792	0.141	26.933									0.308035	Manual	Manual
Dev.RepeatBetaD.Plate1b	27	C3	7	RACK1	ENDO	27.074	0.141	26.933									0.308035	Manual	Manual
Dev.RepeatBetaD.Plate1b	16	B4	8	RACK1	ENDO	27.445	0.038	27.483									0.308035	Manual	Manual
Dev.RepeatBetaD.Plate1b	28	C4	8	RACK1	ENDO	27.521	0.038	27.483									0.308035	Manual	Manual
Dev.RepeatBetaD.Plate1b	17	B5	11	RACK1	ENDO	26.105	0.476	26.581									0.308035	Manual	Manual
Dev.RepeatBetaD.Plate1b	29	C5	11	RACK1	ENDO	27.056	0.476	26.581									0.308035	Manual	Manual
Dev.RepeatBetaD.Plate1b	18	B6	12	RACK1	ENDO	27.11	0.037	27.147									0.308035	Manual	Manual
Dev.RepeatBetaD.Plate1b	30	C6	12	RACK1	ENDO	27.184	0.037	27.147									0.308035	Manual	Manual
Dev.RepeatBetaD.Plate1b	19	B7	13	RACK1	ENDO	26.806	0.059	26.746									0.308035	Manual	Manual
Dev.RepeatBetaD.Plate1b	31	C7	13	RACK1	ENDO	26.687	0.059	26.746									0.308035	Manual	Manual
Dev.RepeatBetaD.Plate1b	20	B8	14	RACK1	ENDO	26.61	0.723	27.333									0.308035	Manual	Manual
Dev.RepeatBetaD.Plate1b	32	C8	14	RACK1	ENDO	28.056	0.723	27.333									0.308035	Manual	Manual
Dev.RepeatBetaD.Plate1b	21	B9	15	RACK1	ENDO	27.232	0.246	26.986									0.308035	Manual	Manual
Dev.RepeatBetaD.Plate1b	33	C9	15	RACK1	ENDO	26.74	0.246	26.986									0.308035	Manual	Manual
Dev.RepeatBetaD.Plate1b	22	B10	16	RACK1	ENDO	27.704	0.1	27.603									0.308035	Manual	Manual
Dev.RepeatBetaD.Plate1b	34	C10	16	RACK1	ENDO	27.503	0.1	27.603									0.308035	Manual	Manual
Dev.RepeatBetaD.Plate1b	23	B11	17	RACK1	ENDO	26.741	0.022	26.719									0.308035	Manual	Manual
Dev.RepeatBetaD.Plate1b	35	C11	17	RACK1	ENDO	26.697	0.022	26.719									0.308035	Manual	Manual
Dev.RepeatBetaD.Plate1b	24	B12	18	RACK1	ENDO	26.016	0.014	26.03									0.308035	Manual	Manual
Dev.RepeatBetaD.Plate1b	36	C12	18	RACK1	ENDO	26.044	0.014	26.03									0.308035	Manual	Manual
Dev.RepeatBetaD.Plate1b	37	D1	1	betaDefen	Target	34.564	0.085	34.479	7.373	0.09	0	1	0.766	1.306			0.19863	Manual	Manual
Dev.RepeatBetaD.Plate1b	49	E1	1	betaDefen	Target	34.394	0.085	34.479	7.373	0.09	0	1	0.766	1.306			0.19863	Manual	Manual
Dev.RepeatBetaD.Plate1b	38	D2	2	betaDefen	Target	34.013	0.005	34.019	7.382	0.131	0.009	0.994	0.672	1.47			0.19863	Manual	Manual
Dev.RepeatBetaD.Plate1b	50	E2	2	betaDefen	Target	34.024	0.005	34.019	7.382	0.131	0.009	0.994	0.672	1.47			0.19863	Manual	Manual
Dev.RepeatBetaD.Plate1b	39	D3	7	betaDefen	Target	34.216	0.014	34.201	7.268	0.142	-0.105	1.076	0.705	1.641			0.19863	Manual	Manual
Dev.RepeatBetaD.Plate1b	51	E3	7	betaDefen	Target	34.187	0.014	34.201	7.268	0.142	-0.105	1.076	0.705	1.641			0.19863	Manual	Manual
Dev.RepeatBetaD.Plate1b	40	D4	8	betaDefen	Target	35.113	0.023	35.136	7.653	0.044	0.279	0.824	0.722	0.94			0.19863	Manual	Manual
Dev.RepeatBetaD.Plate1b	52	E4	8	betaDefen	Target	35.159	0.023	35.136	7.653	0.044	0.279	0.824	0.722	0.94			0.19863	Manual	Manual
Dev.RepeatBetaD.Plate1b	41	D5	11	betaDefen	Target	32.357	0.137	32.221	5.64	0.495	-1.733	3.325	0.76	14.549			0.19863	Manual	Manual
Dev.RepeatBetaD.Plate1b	53	E5	11	betaDefen	Target	32.084	0.137	32.221	5.64	0.495	-1.733	3.325	0.76	14.549			0.19863	Manual	Manual
Dev.RepeatBetaD.Plate1b	42	D6	12	betaDefen	Target	32.115	0.175	32.29	5.143	0.179	-2.23	4.692	2.75	8.007			0.19863	Manual	Manual
Dev.RepeatBetaD.Plate1b	54	E6	12	betaDefen	Target	32.465	0.175	32.29	5.143	0.179	-2.23	4.692	2.75	8.007			0.19863	Manual	Manual
Dev.RepeatBetaD.Plate1b	43	D7	13	betaDefen	Target	30.978	0.012	30.989	4.243	0.06	-3.131	8.758	7.317	10.482			0.19863	Manual	Manual
Dev.RepeatBetaD.Plate1b	55	E7	13	betaDefen	Target	31.001	0.012	30.989	4.243	0.06	-3.131	8.758	7.317	10.482			0.19863	Manual	Manual
Dev.RepeatBetaD.Plate1b	44	D8	14	betaDefen	Target	31.423	0.034	31.389	4.056	0.723	-3.318	9.972	1.153	86.275			0.19863	Manual	Manual
Dev.RepeatBetaD.Plate1b	56	E8	14	betaDefen	Target	31.354	0.034	31.389	4.056	0.723	-3.318	9.972	1.153	86.275			0.19863	Manual	Manual
Dev.RepeatBetaD.Plate1b	45	D9	15	betaDefen	Target	30.599	0.071	30.671	3.684	0.256	-3.689	12.897	6.007	27.69			0.19863	Manual	Manual
Dev.RepeatBetaD.Plate1b	57	E9	15	betaDefen	Target	30.742	0.071	30.671	3.684	0.256	-3.689	12.897	6.007	27.69			0.19863	Manual	Manual
Dev.RepeatBetaD.Plate1b	46	D10	16	betaDefen	Target	32.316	0.185	32.501	4.897	0.21	-2.476	5.564	2.974	10.41			0.19863	Manual	Manual
Dev.RepeatBetaD.Plate1b	58	E10	16	betaDefen	Target	32.685	0.185	32.501	4.897	0.21	-2.476	5.564	2.974	10.41			0.19863	Manual	Manual
Dev.RepeatBetaD.Plate1b	47	D11	17	betaDefen	Target	33.244	0.001	33.245	6.526	0.022	-0.847	1.799	1.684	1.923			0.19863	Manual	Manual
Dev.RepeatBetaD.Plate1b	59	E11	17	betaDefen	Target	33.246	0.001	33.245	6.526	0.022	-0.847	1.799	1.684	1.923			0.19863	Manual	Manual
Dev.RepeatBetaD.Plate1b	48	D12	18	betaDefen	Target	31.773	0.226	31.999	5.969	0.226	-1.404	2.647	1.348	5.197			0.19863	Manual	Manual
Dev.RepeatBetaD.Plate1b	60	E12	18	betaDefen	Target	32.225	0.226	31.999	5.969	0.226	-1.404	2.647	1.348	5.197			0.19863	Manual	Manual
